# Supplementary material for: A Fatal Case of Louping-ill in a Dog: Immunolocalization and Full Genome Sequencing of the Virus
Source: J Comp Pathol. 2018 Nov;165:23–32. doi: 10.1016/j.jcpa.2018.09.004 (PMC6302148; doi:10.1016/j.jcpa.2018.09.004)
Supplement: Multimedia component 1 [file mmc1.xml]

<?xml version="1.0" encoding="UTF-8" standalone="no"?><data:data><datasets><author>mark.dagleish@moredun.ac.uk</author><type>0</type><dataset><value>1</value><reason>The authors are unable or have chosen not to specify which data has been used</reason><comments/></dataset></datasets></data:data>
